# Supplementary material for: How Can Newborn Toxicology Testing Be More Equitable? An Interactive Ethics Workshop
Source: MedEdPORTAL. 2024 Sep 10;20:11434. doi: 10.15766/mep_2374-8265.11434 (PMC11383834; doi:10.15766/mep_2374-8265.11434)
Supplement: Supplementary file 1 — Newborn Toxicology Workshop Slides.pptxParticipant Workbook.docxFacilitator Guide.docxSurvey 1.docxSurvey 2.docx [file mep_2374-8265.11434-s001.zip]

Archive with 6 entries (6 files):
- A. Newborn Toxicology Workshop Slides.pptx
- B. Participant Workbook.docx
- D. Survey 1.docx
- E. Survey 2.docx
- C. Facilitator Guide.docx
- _Educational Summary Report_11434.pdf
